# Supplementary material for: Modeling and Simulation of Optimal Resource Management during the Diurnal Cycle in Emiliania huxleyi by Genome-Scale Reconstruction and an Extended Flux Balance Analysis Approach
Source: Metabolites. 2015 Oct 28;5(4):659–76. doi: 10.3390/metabo5040659 (PMC4693189; doi:10.3390/metabo5040659)
Supplement: Supplementary file 1 [file metabolites-05-00659-s001.zip]

Archive with 3 entries (3 files):
- S1_iEH410_model_files.zip
- S2_diuFBA_MatlabFiles.zip
- S3_iEH410_model_equations.pdf
